# Supplementary material for: Masculinities and suicide: A systematic review and meta-analysis
Source: PLoS One. 2026 Feb 25;21(2):e0342172. doi: 10.1371/journal.pone.0342172 (PMC12935202; doi:10.1371/journal.pone.0342172)
Supplement: S1 Table — (XLSX) [file pone.0342172.s001.xlsx]

## Sheet: Sheet1
Study Number	Authors	Article Title	Source Title	Volume	Issue	Start Page	End Page	DOI	Publication Date	Included?	Reason for exclusion
108	Feigelman, William; Coleman, Daniel; Rosen, Zohn	Examining the social origins and young adult life trajectories of high traditional masculinity (HTM) males: A group at elevated suicide risk	SUICIDE AND LIFE-THREATENING BEHAVIOR	51	4	696	714	10.1111/sltb.12753	2021-08-01	Included
116	Rice, Simon M.; Kealy, David; Ogrodniczuk, John S.; Black, Nick; Seidler, Zac E.; Oliffe, John L.	Health-related masculine values, depression and suicide risk in men: associations among men with a history of childhood maltreatment	JOURNAL OF MENTAL HEALTH					10.1080/09638237.2020.1755019		Included
117	O'Beaglaoich, Cormac; McCutcheon, Jessica; Conway, Paul F.; Hanafin, Joan; Morrison, Todd G.	Adolescent Suicide Ideation, Depression and Self-Esteem: Relationships to a New Measure of Gender Role Conflict	FRONTIERS IN PSYCHOLOGY	11				10.3389/fpsyg.2020.00111	FEB 21 2020	Included
118	Perry, Kandice M.; Stacy, Stephanie E.; Pepper, Carolyn M.	Masculine gender-related personality traits and acquired capability for suicide	DEATH STUDIES					10.1080/07481187.2019.1699206		Included
119	Fadoir, Nicholas A.; Kuhlman, Shane T. W.; Smith, Phillip N.	Suicide Risk and Restricted Emotions in Women: The Diverging Effects of Masculine Gender Norms and Suicide Capability	ARCHIVES OF SUICIDE RESEARCH	24		S323	S339	10.1080/13811118.2019.1599480	AUG 31 2020	Included
120	Genuchi, Matthew C.	The Role of Masculinity and Depressive Symptoms in Predicting Suicidal Ideation in Homeless Men	ARCHIVES OF SUICIDE RESEARCH	23	2	289	311	10.1080/13811118.2018.1428705	APR 3 2019	Included
121	Wang, Peng-Wei; Ko, Nai-Ying; Hsiao, Ray C.; Chen, Mu-Hong; Lin, Huang-Chi; Yen, Cheng-Fang	Suicidality Among Gay and Bisexual Men in Taiwan: Its Relationships with Sexuality and Gender Role Characteristics, Homophobic Bullying Victimization, and Social Support	SUICIDE AND LIFE-THREATENING BEHAVIOR	49	2	466	477	10.1111/sltb.12451	2019-04-01	Included
136	Granato, Stephani L.; Smith, Phillip N.; Selwyn, Candice N.	Acquired Capability and Masculine Gender Norm Adherence: Potential Pathways to Higher Rates of Male Suicide	PSYCHOLOGY OF MEN & MASCULINITY	16	3	246	253	10.1037/a0038181	2015-07-01	Included
141	Easton, Scott D.; Renner, Lynette M.; O'Leary, Patrick	Suicide attempts among men with histories of child sexual abuse: Examining abuse severity, mental health, and masculine norms	CHILD ABUSE & NEGLECT	37	6	380	387	10.1016/j.chiabu.2012.11.007	2013-06-01	Included
152	Houle, Janie; Mishara, Brian L.; Chagnon, Francois	An empirical test of a mediation model of the impact of the traditional male gender role on suicidal behavior in men	JOURNAL OF AFFECTIVE DISORDERS	107	44564	37	43	10.1016/j.jad.2007.07.016	2008-04-01	Included
153	Hunt, Kate; Sweeting, Helen; Keoghan, Margaret; Platt, Stephen	Sex, gender role orientation, gender role attitudes and suicidal thoughts in three generations - A general population study	SOCIAL PSYCHIATRY AND PSYCHIATRIC EPIDEMIOLOGY	41	8	641	647	10.1007/s00127-006-0074-y	2006-08-01	Included
160	WAELDE, LC; SILVERN, L; HODGES, WF	STRESSFUL LIFE EVENTS - MODERATORS OF THE RELATIONSHIPS OF GENDER AND GENDER-ROLES TO SELF-REPORTED DEPRESSION AND SUICIDALITY AMONG COLLEGE-STUDENTS	SEX ROLES	30	44563	1	22	10.1007/BF01420737	1994-01-01	Included
230	Hobbs, Mitchell; McLaren, Suzanne	The Interrelations of Agency, Depression, and Suicidal Ideation Among Older Adults	SUICIDE AND LIFE-THREATENING BEHAVIOR	39	2	161	171	10.1521/suli.2009.39.2.161	2009-04-01	Included
239	Kopper, BA; Osman, A; Barrios, FX	Assessment of suicidal ideation in young men and women: The incremental validity of the MMPI-2 content scales	DEATH STUDIES	25	7	593	607	10.1080/074811801753184318	OCT-NOV 2001	Included
103	Daruwala, Samantha E.; Houtsma, Claire; Martin, Rachel; Green, Bradley; Capron, Daniel; Anestis, Michael D.	Masculinity's association with the interpersonal theory of suicide among military personnel	SUICIDE AND LIFE-THREATENING BEHAVIOR	51	5	1026	1035	10.1111/sltb.12788	2021-10-01	Included
115	King, Tania L.; Shields, Marissa; Sojo, Victor; Daraganova, Galina; Currier, Dianne; O'Neil, Adrienne; King, Kylie; Milner, Allison	Expressions of masculinity and associations with suicidal ideation among young males	BMC PSYCHIATRY	20	1			10.1186/s12888-020-2475-y	MAY 12 2020	Included
138	Coleman, Daniel	Traditional Masculinity as a Risk Factor for Suicidal Ideation: Cross-Sectional and Prospective Evidence from a Study of Young Adults	ARCHIVES OF SUICIDE RESEARCH	19	3	366	384	10.1080/13811118.2014.957453	1905-07-07	Included
146	Straiton, Melanie L.; Roen, Katrina; Hjelmeland, Heidi	Gender Roles, Suicidal Ideation, and Self-Harming in Young Adults	ARCHIVES OF SUICIDE RESEARCH	16	1	29	43	10.1080/13811118.2012.640613	1905-07-04	Included
169	Lee, Young-Ji; Keum, Mu-Sung; Kim, Hye-Geum; Cheon, Eun-Jin; Cho, Young-Chul; Koo, Bon-Hoon	Defense Mechanisms and Psychological Characteristics According to Suicide Attempts in Patients with Borderline Personality Disorder	PSYCHIATRY INVESTIGATION	17	8	840	849	10.30773/pi.2020.0102	2020-08-01	Included
201	Coleman, Daniel; Paggi, Michelle	Validity and Reliability of a Proxy-Rated Measure of Traditional Masculinity: A Tool For Case-Control and Psychological Autopsy Studies	SUICIDOLOGY ONLINE-SOL	8					AUG 13 2017	Included
1	Canetto, Silvia Sara	Suicide: Why Are Older Men So Vulnerable?	MEN AND MASCULINITIES	20	1	49	70	10.1177/1097184X15613832	2017-04-01	Excluded	Not an empirical quantitative study
2	Jain, Briony; Kalesnikava, Viktoryia; Ibrahim, Joseph E.; Mezuk, Briana	Places of living and places of dying: the case for preventing suicide in residential long-term care	AGEING & SOCIETY	41	9	1945	1960	10.1017/S0144686X20000173	2021-09-01	Excluded	Not an empirical quantitative study
3	Rice, Timothy; Sher, Leo	The men's mental health perspective on adolescent suicide in the COVID-19 era	ACTA NEUROPSYCHIATRICA	33	4	178	181	10.1017/neu.2021.10	2021-08-01	Excluded	Not an empirical quantitative study
4	Michaud, Laurent; Brovelli, Sebastien; Bourquin, Celine	[The gender paradox in suicide : some explanations and much uncertainty].	Revue medicale suisse	17	744-2	1265	1267		2021-Jun-30	Excluded	Not an empirical quantitative study
5	Subbi, Arsha; Kalamullathil, Balakrishnan	A Descriptive Analysis on Gender Conformity and Deteriorating Mental Health Among Men in Kerala, India	BIOSCIENCE BIOTECHNOLOGY RESEARCH COMMUNICATIONS	14	2	697	703	10.21786/bbrc/14.2.39	APR-JUN 2021	Excluded	Not an empirical quantitative study
6	Gwyther, Kate; Swann, Ray; Casey, Kate; Purcell, Rosemary; Rice, Simon M.	Developing young men's wellbeing through community and school-based programs: A systematic review	PLOS ONE	14	5			10.1371/journal.pone.0216955	MAY 20 2019	Excluded	Not an empirical quantitative study
7	Shibusawa, Tazuko; Ishii, Chikako; Nakamura, Shinichi; Tamura, Takeshi; Watanabe, Toshiyuki	The COVID-19 Pandemic and Families in Japan	AUSTRALIAN AND NEW ZEALAND JOURNAL OF FAMILY THERAPY	42	1	58	69	10.1002/anzf.1438	2021-03-01	Excluded	Not an empirical quantitative study
8	Pfaffendorf, Jessica; Davis, Andrew P.; Kinney, Alexander B.	Masculinity, Ritual, and Racialized Status Threat: Examining Mass Shooter Manifestos Using Structural Topic Models	SOCIOLOGICAL INQUIRY	91	2	287	312	10.1111/soin.12409	2021-05-01	Excluded	Not an empirical quantitative study
9	Swetlitz, Nathan	Depression's Problem With Men.	AMA journal of ethics	23	7	E586	589	10.1001/amajethics.2021.586	2021 Jul 01	Excluded	Not an empirical quantitative study
10	Chan, T. M. Simon; Cheung, Monit	The men in grief phenomenon among suicide bereaved Chinese men in Hong Kong	DEATH STUDIES					10.1080/07481187.2020.1855609		Excluded	Not an empirical quantitative study
11	Siebert, Aisha L.; Lapping-Carr, Leiszle; Morgans, Alicia K.	Neuropsychiatric Impact of Androgen Deprivation Therapy in Patients with Prostate Cancer: Current Evidence and Recommendations for the Clinician	EUROPEAN UROLOGY FOCUS	6	6	1170	1179	10.1016/j.euf.2020.05.014	NOV 15 2020	Excluded	Not an empirical quantitative study
12	Sagar-Ouriaghli, I; Brown, J. S. L.; Tailor, V; Godfrey, E.	Engaging male students with mental health support: a qualitative focus group study	BMC PUBLIC HEALTH	20	1			10.1186/s12889-020-09269-1	JUL 24 2020	Excluded	Not an empirical quantitative study
13	de Carvalho, Mariana Lustosa; Cardoso Costa, Ana Paula; de Souza Monteiro, Claudete Ferreira; Fortes Figueiredo, Maria do Livramento; Silva Dantas Avelino, Fernanda Valeria; da Rocha, Silvana Santiago	Suicide in the elderly: approach to social determinants of health in the Dahlgren and Whitehead model	REVISTA BRASILEIRA DE ENFERMAGEM	73				10.1590/0034-7167-2020-0332	1905-07-12	Excluded	Not an empirical quantitative study
14	Ling, S. L.; Hatta, S.; Azlin, B.	Biological and Psychological Influences of Cross-Sex Hormone in Transgender	MEDICINE AND HEALTH-KUALA LUMPUR	14	1	1	22	10.17576/MH.2019.1401.01	2019-06-01	Excluded	Not an empirical quantitative study
15	Roy, Philippe; Hocevar, Duska Knezevic	Listening to a Silent Crisis: Men's Suicide in Rural and Farming Communities in Slovenia	REVIJA ZA SOCIJALNU POLITIKU	26	2	241	254	10.3935/rsp.v26i2.1593	1905-07-11	Excluded	Not an empirical quantitative study
16	Jenney, Angelique; Exner-Cortens, Deinera	Toxic Masculinity and Mental Health in Young Women: An Analysis of 13 Reasons Why	AFFILIA-JOURNAL OF WOMEN AND SOCIAL WORK	33	3	410	417	10.1177/0886109918762492	2018-08-01	Excluded	Not an empirical quantitative study
17	Rice, Simon M.; Purcell, Rosemary; McGorry, Patrick D.	Adolescent and Young Adult Male Mental Health: Transforming System Failures Into Proactive Models of Engagement	JOURNAL OF ADOLESCENT HEALTH	62	3	S9	S17	10.1016/j.jadohealth.2017.07.024	2018-03-01	Excluded	Not an empirical quantitative study
18	Roy, Philippe; Tremblay, Gilles; Duplessis-Brochu, Emilie	Problematizing Men's Suicide, Mental Health, and Well-Being 20 Years of Social Work Innovation in the Province of Quebec, Canada	CRISIS-THE JOURNAL OF CRISIS INTERVENTION AND SUICIDE PREVENTION	39	2	137	143	10.1027/0227-5910/a000477	2018-03-01	Excluded	Not an empirical quantitative study
19	Patrick, Sarah; Robertson, Steve	Mental health and wellbeing: focus on men's health.	British journal of nursing (Mark Allen Publishing)	25	21	1163	1169		2016-Nov-24	Excluded	Not an empirical quantitative study
20	Hayon, Ronni	Gender and Sexual Health: Care of Transgender Patients.	FP essentials	449		27	36		2016-Oct	Excluded	Not an empirical quantitative study
21	Chodkiewicz, Jan; Miniszewska, Joanna	Male depression - the concept, measurement tools and relationships with suicidal behaviours	PSYCHIATRIA I PSYCHOLOGIA KLINICZNA-JOURNAL OF PSYCHIATRY AND CLINICAL PSYCHOLOGY	16	1	33	37	10.15557/PiPK.2016.0006	1905-07-08	Excluded	Not an empirical quantitative study
22	Whittle, Erin Louise; Fogarty, Andrea Susan; Tugendrajch, Siena; Player, Michael J.; Christensen, Helen; Wilhelm, Kay; Hadzi-Pavlovic, Dusan; Proudfoot, Judith	Men, Depression, and Coping: Are We on the Right Path?	PSYCHOLOGY OF MEN & MASCULINITY	16	4	426	438	10.1037/a0039024	2015-10-01	Excluded	Not an empirical quantitative study
23	Atilola, Olayinka; Ayinde, Olatunde	A cultural look on suicide: the Yoruba as a paradigmatic example	MENTAL HEALTH RELIGION & CULTURE	18	6	456	469	10.1080/13674676.2015.1077212	JUL 3 2015	Excluded	Not an empirical quantitative study
24	Garnham, Bridget; Bryant, Lia	Problematising the Suicides of Older Male Farmers: Subjective, Social and Cultural Considerations	SOCIOLOGIA RURALIS	54	2	227	240	10.1111/soru.12029	2014-04-01	Excluded	Not an empirical quantitative study
25	Hahm, Hyeouk Chris; Chang, Stephanie Tzu-Han; Tong, Hui Qi; Meneses, Michelle Ann; Yuzbasioglu, Rojda Filiz; Hien, Denise	Intersection of suicidality and substance abuse among young Asian-American women: implications for developing interventions in young adulthood	ADVANCES IN DUAL DIAGNOSIS	7	2	90	104	10.1108/ADD-03-2014-0012	1905-07-06	Excluded	Not an empirical quantitative study
26	Oliffe, John L.; Han, Christina S. E.	Beyond Workers' Compensation: Men's Mental Health In and Out of Work	AMERICAN JOURNAL OF MENS HEALTH	8	1	45	53	10.1177/1557988313490786	2014-01-01	Excluded	Not an empirical quantitative study
27	Canetto, Silvia Sara	Women and Suicidal Behavior: A Cultural Analysis	AMERICAN JOURNAL OF ORTHOPSYCHIATRY	78	2	259	266	10.1037/a0013973	2008-04-01	Excluded	Not an empirical quantitative study
28	jae, yoon min	The Sociological Analysis of Military Culture and Suicide Accidents in Korea	Discourse 201	11	1	165	193		1905-06-30	Excluded	Not an empirical quantitative study
29	Stillion, JM; McDowell, EE	The early demise of the stronger sex: Gender-related causes of sex differences in longevity	OMEGA-JOURNAL OF DEATH AND DYING	44	4	301	318		1905-06-23	Excluded	Not an empirical quantitative study
30	KRULL, C; TROVATO, F	THE QUIET REVOLUTION AND THE SEX DIFFERENTIAL IN QUEBEC SUICIDE RATES - 1931-1986	SOCIAL FORCES	72	4	1121	1147	10.2307/2580295	1994-06-01	Excluded	Not an empirical quantitative study
31	Hussey, Emma; Richards, Kelly; Scott, John	Pedophile Hunters and Performing Masculinities Online	DEVIANT BEHAVIOR					10.1080/01639625.2021.1978278		Excluded	No measure of suicidality
32	McDermott, Ryon C.; Brasil, Kyle M.; Barinas, Jennifer L.; Borgogna, Nicholas C.	Associations Between Men's and Women's Conformity to Masculine Role Norms and Firearm Ownership: Contributions Beyond, Race, Gender, and Political Ideology	PSYCHOLOGY OF MEN & MASCULINITIES	22	2	227	237	10.1037/men0000341	2021-04-01	Excluded	No measure of suicidality
33	Gross, Vanessa; Algayer, Luísa Pradié; Souza, Neila Santini de; Jantsch, Leonardo Bigolin	FACTORS ASSOCIATED WITH THE CARE OF CHILDREN AND ADOLESCENTS FOR EXTERNAL CAUSES IN EMERGENCY SERVICE	Texto & Contexto - Enfermagem	30		20200337	20200337	10.1590/1980-265x-tce-2020-0337	1905-07-13	Excluded	No measure of suicidality
34	Lima, Camylla Layanny Soares; Veloso, Lorena Uchôa Portela; Lira, Jefferson Abraão Caetano; Silva, Andressa Gislanny Nunes; Rocha, Ângela Raquel Cruz; Conceição, Bentinelis Braga	FATORES RELACIONADOS À DESESPERANÇA EM UNIVERSITÁRIOS	Cogitare Enfermagem	26		e76641	e76641	10.5380/ce.v26i0.76641	1905-07-13	Excluded	No measure of suicidality
35	Pereira, Gustavo Klauberg; Madruga, Amanda Batista; Kawahala, Edelu	Suicídios em uma organização policial-militar do sul do Brasil	Cadernos Saúde Coletiva	28	4	500	509	10.1590/1414-462x202028040562	2020-12	Excluded	No measure of suicidality
36	Roskam, Isabelle; Mikolajczak, Moira	Gender Differences in the Nature, Antecedents and Consequences of Parental Burnout	SEX ROLES	83	44750	485	498	10.1007/s11199-020-01121-5	2020-10-01	Excluded	No measure of suicidality
37	Chávez-Cáceres, Rosa; Luna-Muñoz, Consuelo; Mendoza-Cernaqué, Sandra; Jacinto-Ubillus, José; Correa-López, Lucy	Factores asociados a ideación suicida en pacientes de un hospital de Perú.	Revista de la Facultad de Medicina Humana	20	3	374	380	10.25176/rfmh.v20i3.3054	2020-07	Excluded	No measure of suicidality
38	Bucatariu, Lena; George, Babu	CUSTOMER RELATIONSHIP MANAGEMENT PRACTICES TO PROMOTE MENTAL HEALTH SERVICES: A STUDY IN HO CHI MINH CITY, VIETNAM	RUSSIAN JOURNAL OF VIETNAMESE STUDIES-VYETNAMSKIYE ISSLEDOVANIYA		1	39	47	10.24411/2618-9453-2020-10004	1905-07-12	Excluded	No measure of suicidality
39	Thurston, Wilfreda E.; Tam, Dora M. Y.; Dawson, Myrna; Jackson, Margaret; Kwok, Siu-Ming	The Intersection of Gender and Other Social Institutions in Constructing Gender-Based Violence in Guangzhou China	JOURNAL OF INTERPERSONAL VIOLENCE	31	4	694	714	10.1177/0886260514556109	2016-02-01	Excluded	No measure of suicidality
40	Israel, Tama; Matsuno, Em; Choi, Andrew Young; Goodman, Joshua A.; Lin, Yen-Jui; Kary, Krishna G.; Merrill, Caitlin R. S.	Reducing Internalized Transnegativity: Randomized Controlled Trial of an Online Intervention	PSYCHOLOGY OF SEXUAL ORIENTATION AND GENDER DIVERSITY	8	4	429	439	10.1037/sgd0000447	2021-12-01	Excluded	No measure of masculinity or suicidality
41	Weare, Siobhan	I Feel Permanently Traumatized By It: Physical and Emotional Impacts Reported by Men Forced to Penetrate Women in the United Kingdom	JOURNAL OF INTERPERSONAL VIOLENCE	36	13-14	6621	6646	10.1177/0886260518820815	2021-07-01	Excluded	No measure of masculinity
42	Rodriguez-Hart, Cristina; Bradley, Cory; German, Danielle; Baral, Stefan; Ononaku, Uchenna; Dimlong, Olivia Tapkat; Crowell, Trevor A.; Charurat, Man; Nowak, Rebecca G.	Building That Strong Energy: An Exploration of Stigma Coping Strategies Among Sexual and Gender Minorities in Nigeria	STIGMA AND HEALTH					10.1037/sah0000319		Excluded	No measure of masculinity or suicidality
43	Mehringer, Jamie E.; Harrison, Jacqueline B.; Quain, Kit M.; Shea, Judy A.; Hawkins, Linda A.; Dowshen, Nadia L.	Experience of Chest Dysphoria and Masculinizing Chest Surgery in Transmasculine Youth	PEDIATRICS	147	3			10.1542/peds.2020-013300	2021-03-01	Excluded	No measure of masculinity or suicidality
44	Araneda, Nelson; Sanhueza, Pablo; Pacheco, Giovanni; Sanhueza, Antonio	Suicide in adolescents and young adults in Chile: relative risks, trends, and inequalities	REVISTA PANAMERICANA DE SALUD PUBLICA-PAN AMERICAN JOURNAL OF PUBLIC HEALTH	45				10.26633/RPSP.2021.4	1905-07-13	Excluded	No measure of masculinity
45	Boskey, Elizabeth R.; Jolly, Divya; Tabaac, Ariella R.; Ganor, Oren	Behavioral Health Concerns and Eligibility Factors Among Adolescents and Young Adults Seeking Gender-Affirming Masculinizing Top Surgery	LGBT HEALTH	7	4	182	189	10.1089/lgbt.2019.0213	JUN 1 2020	Excluded	No measure of masculinity or suicidality
46	Kuper, Laura E.; Stewart, Sunita; Preston, Stephanie; Lau, May; Lopez, Ximena	Body Dissatisfaction and Mental Health Outcomes of Youth on Gender-Affirming Hormone Therapy	PEDIATRICS	145	4			10.1542/peds.2019-3006	2020-04-01	Excluded	No measure of masculinity
47	Hughto, Jaclyn M. W.; Gunn, Hamish A.; Rood, Brian A.; Pantalone, David W.	Social and Medical Gender Affirmation Experiences Are Inversely Associated with Mental Health Problems in a US Non-Probability Sample of Transgender Adults	ARCHIVES OF SEXUAL BEHAVIOR	49	7	2635	2647	10.1007/s10508-020-01655-5	2020-10-01	Excluded	No measure of masculinity
48	Molina Linares, Ivette Irene; Mora Marcial, Gustavo R; Carvajal Herrera, Ailín; Marrero Salazar, Mirian; García Triana, Greter	Factores de riesgo asociados a la conducta suicida en el adulto mayor	Medicentro Electrónica	24	1	54	67		2020-03	Excluded	No measure of masculinity
49	Kieran, David	'It Changed Me As A Man:' Reframing Military Masculinity in the Army's 'Shoulder to Shoulder' Suicide Prevention Campaign	JOURNAL OF WAR & CULTURE STUDIES	14	3	306	323	10.1080/17526272.2020.1722417	JUL 3 2021	Excluded	Not an empirical quantitative study
50	Cazolari, Priscila Gadelha; Cavalcante, Matheus de Sousa; Demarzo, Marcelo Marcos Piva; Cohrs, Frederico Molina; Sanudo, Adriana; Schveitzer, Mariana Cabral	Burnout and Well-Being Levels of Medical Students: a Cross-Sectional Study	Revista Brasileira de Educação Médica	44	4	e125	e125	10.1590/1981-5271v44.4-20190138.ing	1905-07-12	Excluded	No measure of masculinity
51	Franck, Maria Cristina; Sgaravatti, Ângela Malysz; Scolmeister, Daniel; Fassina, Viviane; Bettoni, Clarissa Cassini; Jardim, Fernanda Rafaela; Nunes, Carla Cafarate; Morales, Anderson Fraga; Limberger, Renata Pereira	Suicide and associated factors across life span	Jornal Brasileiro de Psiquiatria	69	1	3	12	10.1590/0047-2085000000254	2020-01	Excluded	No measure of masculinity
52	Snowdon, John; Saberi, Seyed Mehdi; Moazen-Zadeh, Ehsan	A comparison between the age patterns and rates of suicide in the Islamic Republic of Iran and Australia	EASTERN MEDITERRANEAN HEALTH JOURNAL	26	6	748	754	10.26719/2020.26.6.748	1905-07-12	Excluded	No measure of masculinity
53	Barrientos Delgado, Jaime; Espinoza-Tapia, Ricardo; Meza Opazo, Patricio; Saiz, José Luis; Cárdenas Castro, Manuel; Guzmán-González, Mónica; Gómez Ojeda, Fabiola; Bahamondes Correa, Joaquin; Lovera Saavedra, Leonor	Efectos del prejuicio sexual en la salud mental de personas transgénero chilenas desde el Modelo de Estrés de las Minorías: Una aproximación cualitativa	Terapia psicológica	37	3	181	197		2019-12	Excluded	No measure of masculinity
54	Struik, Laura L.; Abramowicz, Aneta; Riley, Barbara; Oliffe, John L.; Bottorff, Joan L.; Stockton, Lisa D.	Evaluating a Tool to Support the Integration of Gender in Programs to Promote Men's Health	AMERICAN JOURNAL OF MENS HEALTH	13	6			10.1177/1557988319883775	2019-11-01	Excluded	Not an empirical quantitative study
55	Seidler, Zac E.; Rice, Simon M.; Ogrodniczuk, John S.; Oliffe, John L.; Shaw, Joanne M.; Dhillon, Haryana M.	Men, Masculinities, Depression: Implications for Mental Health Services From a Delphi Expert Consensus Study	PROFESSIONAL PSYCHOLOGY-RESEARCH AND PRACTICE	50	1	51	61	10.1037/pro0000220	2019-02-01	Excluded	No measure of masculinity or suicidality
56	McDowell, Michal J.; Hughto, Jaclyn M. White; Reisner, Sari L.	Risk and protective factors for mental health morbidity in a community sample of female-to-male trans-masculine adults	BMC PSYCHIATRY	19				10.1186/s12888-018-2008-0	JAN 9 2019	Excluded	No measure of masculinity or suicidality
57	Motta, Isabelle Christine de Moraes; Soares, Rita de Cássia Menezes; Belmonte, Terezinha de Souza Agra	Uma Investigação sobre Disfunções Familiares em Estudantes de Medicina	Revista Brasileira de Educação Médica	43	1 suppl 1	47	56	10.1590/1981-5271v43suplemento1-20180276	1905-07-11	Excluded	No measure of masculinity
58	Pineda-Roa, Carlos Alejandro	Risk Factors for Suicidal Ideation in a Sample of Colombian Adolescents and Young Adults who Self-identify as Homosexuals.	Revista Colombiana de psiquiatria (English ed.)	48	1	2	9	10.1016/j.rcp.2017.06.001	2019 Jan - Mar	Excluded	No measure of masculinity
59	Wang Yi; Li LiuLi; Zhou WanMing; Fan Jing; Zhao XiHe; Tang Yu; He Jing; Liu Jiang; Zhou Li; Zhang XiaoJun	Characteristics of sexual behaviors and multiple anal sexual partners as a related-risk factor among young men who have sex with men in Mianyang.	China Tropical Medicine	19	1	57	61		1905-07-11	Excluded	No measure of masculinity or suicidality
60	King, Kylie; Schlichthorst, Marisa; Reifels, Lennart; Keogh, Louise; Spittal, Matthew J.; Phelps, Andrea; Pirkis, Jane	Impacts of a Documentary about Masculinity and Men's Health	AMERICAN JOURNAL OF MENS HEALTH	12	5	1604	1614	10.1177/1557988318777927	2018-09-01	Excluded	No measure of masculinity or suicidality
61	Valiente Morejón, Wilfredo; Junco Sena, Bárbara; Padrón Vega, Yoel; Ramos Águila, Yisel; Rodríguez Méndez, Alina	Caracterización clínico-epidemiológica del suicidio en adultos mayores	Revista Finlay			111	121		2018-06	Excluded	No measure of masculinity
62	Schlichthorst, Marisa; King, Kylie; Spittal, Matthew; Reifels, Lennart; Phelps, Andrea; Pirkis, Jane	Using a television documentary to prevent suicide in men and boys	AUSTRALASIAN PSYCHIATRY	26	2	160	165	10.1177/1039856217749022	2018-04-01	Excluded	No measure of masculinity or suicidality
63	Claumann, Gaia Salvador; Pinto, André de Araújo; Silva, Diego Augusto Santos; Pelegrini, Andreia	Prevalência de pensamentos e comportamentos suicidas e associação com a insatisfação corporal em adolescentes	Jornal Brasileiro de Psiquiatria	67	1	3	9	10.1590/0047-2085000000177	2018-03	Excluded	No measure of masculinity
64	Silva, Erick de Sousa; Marques Junior, Jair; Suchara, Eliane Aparecida	Perfil de suicídios em município da Amazônia Legal	Cadernos Saúde Coletiva	26	1	84	91	10.1590/1414-462x201800010135	2018-03	Excluded	No measure of masculinity
65	Aravena, Jose M.; Gajardo, Jean; Saguez, Rodrigo	Mental health in older men in Chile: a reality to be prioritized	REVISTA PANAMERICANA DE SALUD PUBLICA-PAN AMERICAN JOURNAL OF PUBLIC HEALTH	42				10.26633/RPSP.2018.121	1905-07-10	Excluded	No measure of masculinity
66	King, Kylie Elizabeth; Schlichthorst, Marisa; Spittal, Matthew J.; Phelps, Andrea; Pirkis, Jane	Can a documentary increase help-seeking intentions in men? A randomised controlled	JOURNAL OF EPIDEMIOLOGY AND COMMUNITY HEALTH	72	1	86	+	10.1136/jech-2017-209502	2018-01-01	Excluded	No measure of masculinity or suicidality
67	Simões, Rosa Maria Pereira; Santos, José Carlos; Façanha, Jorge; Erse, Maria; Loureiro, Cândida; Marques, Lúcia Amélia; Quaresma, Helena; Matos, Ermelinda	Promoção do bem-estar em adolescentes: contributos do projeto +Contigo	Portuguese Journal of Public Health	36	1	1	7	10.1159/000486468	1905-07-10	Excluded	No measure of masculinity
68	Wang Yi; Li LiuLin; Zhou WanMing; Fan Jing; Zhao XiHe; Tang Yu; He Jing; Liu Jiang; Zhou Li; Zhang XiaoJun	Suicide behaviors and influencing factors among young men who have sex with men in Mianyang, China.	Chinese Journal of Viral Diseases	8	5	370	374		1905-07-10	Excluded	No measure of masculinity
69	Yu, Yong; Xiao, Shuiyuan	Health and life satisfaction for Chinese gay men in Guangzhou, China.	Zhong nan da xue xue bao. Yi xue ban = Journal of Central South University. Medical sciences	42	12	1407	1416	10.11817/j.issn.1672-7347.2017.12.009	2017-Dec-28	Excluded	No measure of masculinity
70	Ramôa, Andreia Filipa Araújo da Silva; Soares, Célia; Castanheira, Joana; Sequeira, José; Fernandes, Natália; Azenha, Sónia	Comportamentos suicidários: caracterização e discussão de fatores de vulnerabilidade	Revista Portuguesa de Medicina Geral e Familiar	33	5	321	332		2017-10	Excluded	No measure of masculinity
71	Akhter, Sadika; Rutherford, Shannon; Kumkum, Feroza Akhter; Bromwich, David; Anwar, Iqbal; Rahman, Aminur; Chu, Cordia	Work, gender roles, and health: neglected mental health issues among female workers in the ready-made garment industry in Bangladesh	INTERNATIONAL JOURNAL OF WOMENS HEALTH	9		571	579	10.2147/IJWH.S137250	1905-07-09	Excluded	No measure of masculinity or suicidality
72	Osvath, Peter; Balint, Lajos; Bozsonyi, Karoly	[Lottery and suicide - the effect of number of lottery tickets on Hungarian suicide rates].	Psychiatria Hungarica : A Magyar Pszichiatriai Tarsasag tudomanyos folyoirata	32	3	288	295		1905-07-09	Excluded	No measure of masculinity
73	Brás, Marta; Jesus, Saul; Carmo, Cláudia	Fatores psicológicos de risco e protetores associados à ideação Suicida em Adolescentes	Psicologia, Saúde & Doenças	17	2	132	149	10.15309/16psd170203	2016-09	Excluded	No measure of masculinity
74	Ulloa, Emilio C.; Hammett, Julia F.	The Effect of Gender and Perpetrator-Victim Role on Mental Health Outcomes and Risk Behaviors Associated With Intimate Partner Violence	JOURNAL OF INTERPERSONAL VIOLENCE	31	7	1184	1207	10.1177/0886260514564163	2016-04-01	Excluded	No measure of masculinity
75	Marques, Joao Gama; Roberto, Alice; Guerra, Catia; da Costa, Mariana Pinto; Podlesek, Anja; Beezhold, Julian; Jovanovic, Nikolina; Moscoso, Ana	Suicidal Behavior among Portuguese Psychiatry Trainees: Comparison with the European Situation	ACTA MEDICA PORTUGUESA	28	5	608	612	10.20344/amp.6038	SEP-OCT 2015	Excluded	No measure of masculinity
76	Ioerger, Michael; Henry, Kimberly L.; Chen, Peter Y.; Cigularov, Konstantin P.; Tomazic, Rocco G.	Beyond Same-Sex Attraction: Gender-Variant-Based Victimization Is Associated with Suicidal Behavior and Substance Use for Other-Sex Attracted Adolescents	PLOS ONE	10	6			10.1371/journal.pone.0129976	JUN 12 2015	Excluded	No measure of masculinity
77	Zhang, Jie; Zhao, Sibo; Lester, David; Zhou, Chengchao	Life satisfaction and its correlates among college students in China: A test of social reference theory	ASIAN JOURNAL OF PSYCHIATRY	10		17	20	10.1016/j.ajp.2013.06.014	2014-08-01	Excluded	No measure of masculinity or suicidality
78	Azevedo, Andreia; Matos, Ana Paula	Ideação suicida e sintomatologia depressiva em adolescentes	Psicologia, Saúde & Doenças	15	1	179	190	10.15309/14psd150115	2014-03	Excluded	No measure of masculinity
79	Pérez Collado, Janitzia; Pérez Collado, Tania; Azcuy Collado, Martha; Mirabal Martínez, Grisell	Intento suicida en adolescentes, un problema de salud en la comunidad	Revista Cubana de Investigaciones Biomédicas	33	1	70	80		2014-03	Excluded	No measure of masculinity
80	Hempstead, Katherine; Tuan Nguyen; David-Rus, Richard; Jacquemin, Bretta	Health Problems and Male Firearm Suicide	SUICIDE AND LIFE-THREATENING BEHAVIOR	43	1	1	16	10.1111/j.1943-278X.2012.00123.x	2013-02-01	Excluded	No measure of masculinity
81	Brown, Chris; Dashjian, Lauren T.; Acosta, Taryn J.; Mueller, Conrad T.; Kizer, Bobby E.; Trangsrud, Heather B.	Learning from the Life Experiences of Male-to-Female Transsexuals	JOURNAL OF GLBT FAMILY STUDIES	9	2	105	128	10.1080/1550428X.2013.765247	1905-07-05	Excluded	No measure of masculinity or suicidality
82	Kaplan, Mark S.; Huguet, Nathalie; McFarland, Bentson H.; Mandle, Jessie A.	Factors Associated With Suicide by Firearm Among U.S. Older Adult Men	PSYCHOLOGY OF MEN & MASCULINITIES	13	1	65	74	10.1037/a0023173	2012-01-01	Excluded	No measure of masculinity
83	Leon-Jimenez, F.; Jara-Romero, L. E.; Chang-Davila, D.; Chichon-Peralta, J. L.; Piedra-Hidalgo, M. F.	Mental health screening using the MINI test in medical students.	Anales de la Facultad de Medicina	73	3	191	195		1905-07-04	Excluded	No measure of masculinity
84	Jiménez Betancourt, Elena	Caracterización psicosocial de ancianos que se suicidaron	MEDISAN	15	3	339	344		2011-03	Excluded	No measure of masculinity
85	González, Andrea; Rodríguez Betancur, Ángela; Aristizábal, Alejandro; García Valencia, Jenny; Palacio, Carlos; López Jaramillo, Carlos	Suicidio y género en Antioquia (Colombia): estudio de autopsia psicológica	Revista Colombiana de Psiquiatría	39	2	251	267		2010-06	Excluded	No measure of masculinity
86	Rapeli, CB; Botega, NJ	Clinical profiles of serious suicide attempters consecutively admitted to a university-based hospital: a cluster analysis study	REVISTA BRASILEIRA DE PSIQUIATRIA	27	4	285	289	10.1590/S1516-44462005000400006	2005-12-01	Excluded	No measure of masculinity
87	Brownhill, S; Wilhelm, K; Barclay, L; Schmied, V	'Big build': hidden depression in men	AUSTRALIAN AND NEW ZEALAND JOURNAL OF PSYCHIATRY	39	10	921	931	10.1111/j.1440-1614.2005.01665.x	2005-10-01	Excluded	No measure of masculinity
88	Palacio-Acosta, Carlos; Garcia-Valencia, Jenny; Diago-Garcia, Johanna; Zapata, Claudia; Ortiz-Tobon, Juan; Lopez-Calle, Gabriel; Lopez-Tobon, Maria	Characteristics of people committing suicide in Medellin, Colombia.	Revista de salud publica (Bogota, Colombia)	7	3	243	53	10.1590/S0124-00642005000300001	2005 Sep-Dec	Excluded	No measure of masculinity
89	Baader - Matthei, Tomas; Richter, Paul; Mundt, Christoph	Suicidios de pacientes psiquiátricos hospitalizados y sus factores de riesgo: Un estudio caso control	Revista chilena de neuro-psiquiatría	42	4	293	316		2004-10	Excluded	No measure of masculinity
90	Marin-Leon, L; Barros, MBA	Suicide mortality: gender and socioeconomic differences	REVISTA DE SAUDE PUBLICA	37	3	357	363	10.1590/S0034-89102003000300015	2003-06-01	Excluded	No measure of masculinity
91	Brave Heart, M Y	Gender differences in the historical trauma response among the Lakota.	Journal of health & social policy	10	4	1	21		1905-06-21	Excluded	No measure of masculinity or suicidality
92	Fillmore, K M; Golding, J M; Kniep, S; Leino, E V; Shoemaker, C; Ager, C R; Ferrer, H P; Ahlstrom, S; Allebeck, P; Amundsen, A	Gender differences for the risk of alcohol-related problems in multiple national contexts.	Recent developments in alcoholism : an official publication of the American Medical Society on Alcoholism, the Research Society on Alcoholism, and the National Council on Alcoholism	12		409	39		1905-06-17	Excluded	No measure of masculinity or suicidality
93	ROSSOW, I	SUICIDE AMONG DRUG-ADDICTS IN NORWAY	ADDICTION	89	12	1667	1673	10.1111/j.1360-0443.1994.tb03767.x	1994-12-01	Excluded	No measure of masculinity
94	REMAFEDI, G; FARROW, JA; DEISHER, RW	RISK-FACTORS FOR ATTEMPTED-SUICIDE IN GAY AND BISEXUAL YOUTH	PEDIATRICS	87	6	869	875		1991-06-01	Excluded	No measure of masculinity
95	Trail, Katherine; Oliffe, John L.; Patel, Deepa; Robinson, Jo; King, Kylie; Armstrong, Gregory; Seidler, Zac; Walton, Courtney C.; Wilson, Michael J.; Rice, Simon M.	Promoting Healthier Masculinities as a Suicide Prevention Intervention in a Regional Australian Community: A Qualitative Study of Stakeholder Perspectives	FRONTIERS IN SOCIOLOGY	6				10.3389/fsoc.2021.728170	DEC 8 2021	Excluded	No measure of masculinity
96	Pratt, William J.	Military Service and Canadian Army Suicides of the Second World War, 1939-44	CANADIAN HISTORICAL REVIEW	102	4	600	619	10.3138/chr-2020-0008	NOV 1 2021	Excluded	No measure of masculinity or suicidality
97	Khan, Anisur Rahman; Dery, Isaac; Helman, Rebecca	Masculinity and Men's Suicide Attempts in Bangladesh	JOURNAL OF LOSS & TRAUMA					10.1080/15325024.2021.1987037		Excluded	Qualitative study
98	Bock, Jarrod E.; Tucker, Raymond P.; Brown, Ryan P.; Harrington, Erin E.; Bauer, Brian W.; Daruwala, Samantha E.; Capron, Daniel W.; Anestis, Michael D.	Factors contributing to honor-endorsing men's suicide capability: Firearm ownership, practical capability, and exposure to painful and provocative events	SUICIDE AND LIFE-THREATENING BEHAVIOR	51	6	1247	1258	10.1111/sltb.12807	2021-12-01	Excluded	Measure of suicidality was for practical capability, rather than desire/intent
99	Rice, Simon M.; Kealy, David; Seidler, Zac E.; Walton, Courtney C.; Oliffe, John L.; Ogrodniczuk, John S.	Male-type depression symptoms in young men with a history of childhood sexual abuse and current hazardous alcohol use	PSYCHIATRY RESEARCH	304				10.1016/j.psychres.2021.114110	2021-10-01	Excluded	No measure of masculinity
100	Seidler, Zac E.; Wilson, Michael J.; Oliffe, John L.; Kealy, David; Toogood, Nicholas; Ogrodniczuk, John S.; Rice, Simon M.	Eventually, I Admitted, 'I Cannot Do This Alone': Exploring Experiences of Suicidality and Help-Seeking Drivers Among Australian Men	FRONTIERS IN SOCIOLOGY	6				10.3389/fsoc.2021.727069	OCT 1 2021	Excluded	Qualitative study
101	Uhls, Yalda T.; Felt, Laurel; Wartella, Ellen; Sanders, Andrew	Investigating Viewership of Season 3 of 13 Reasons Why and the Mental Wellness of Adolescents: Partially Randomized Preference Trial	JMIR MENTAL HEALTH	8	9			10.2196/25782	SEP 23 2021	Excluded	No measure of suicidality
102	Ogrodniczuk, John S; Oliffe, John L; Kealy, David; Seidler, Zac E; Black, Nick; Rice, Simon M	Conditional Process Modeling of the Relationship Among Self-Reliance, Loneliness, and Depressive Symptoms, and the Moderating Effect of Feeling Understood.	The Journal of nervous and mental disease					10.1097/NMD.0000000000001407	2021-Aug-19	Excluded	No measure of masculinity
104	Oh, Da Hye; Park, Doo-Heum; Ryu, Seung-Ho; Ha, Jee Hyun; Jeon, Hong Jun	Psychological predictors of bipolarity in panic disorder	WORLD JOURNAL OF PSYCHIATRY	11	6			10.5498/wjp.v11.i6.242	JUN 19 2021	Excluded	No measure of suicidality
105	Gao, Quan; Woods, Orlando; Cai, Xiaomei	The Influence of Masculinity and the Moderating Role of Religion on the Workplace Well-Being of Factory Workers in China	INTERNATIONAL JOURNAL OF ENVIRONMENTAL RESEARCH AND PUBLIC HEALTH	18	12			10.3390/ijerph18126250	2021-06-01	Excluded	Qualitative study
106	Clary, Kelly Lynn; Pena, Stephany; Smith, Douglas C.	Masculinity and stigma among emerging adult military members and veterans: implications for encouraging help-seeking	CURRENT PSYCHOLOGY					10.1007/s12144-021-01768-7		Excluded	No measure of masculinity or suicidality
107	Seidler, Zac E.; Wilson, Michael J.; Kealy, David; Oliffe, John L.; Ogrodniczuk, John S.; Rice, Simon M.	Men's Dropout From Mental Health Services: Results From a Survey of Australian Men Across the Life Span	AMERICAN JOURNAL OF MENS HEALTH	15	3			10.1177/15579883211014776	2021-05-01	Excluded	No measure of suicidality
109	Atteberry-Ash, Brittanie; Kattari, Shanna K.; Harner, Vern; Prince, Dana M.; Verdino, Anthony P.; Kattari, Leonardo; Park, In Young	Differential Experiences of Mental Health among Transgender and Gender-Diverse Youth in Colorado	BEHAVIORAL SCIENCES	11	4			10.3390/bs11040048	2021-04-01	Excluded	No measure of masculinity
110	Geres, Natko; Orpinas, Pamela; Rodin, Urelija; Stimac-Grbic, Danijela; Mujkic, Aida	Bullying and Attitudes Toward Masculinity in Croatian Schools: Behavioral and Emotional Characteristics of Students Who Bully Others	JOURNAL OF INTERPERSONAL VIOLENCE	36	44750	3496	3513	10.1177/0886260518777011	2021-04-01	Excluded	Doesn’t examine suicidality in relation to masculinity
111	Vivier, T.; Moro, M-R; Baubet, T.; Pionnie-Dax, N.; Grandclerc, S.; Lachal, J.	Suicidal behaviors in migrant youths: Male experiences	ENCEPHALE-REVUE DE PSYCHIATRIE CLINIQUE BIOLOGIQUE ET THERAPEUTIQUE	47	2	123	129	10.1016/j.encep.2020.04.024	2021-04-01	Excluded	No measure of masculinity
112	Khan, Anisur Rahman; Ratele, Kopano; Helman, Rebecca; Dlamini, Sipho; Makama, Refiloe	Masculinity and Suicide in Bangladesh	OMEGA-JOURNAL OF DEATH AND DYING					10.1177/0030222820966239		Excluded	Qualitative study
113	King, Kylie; Dow, Briony; Keogh, Louise; Feldman, Peter; Milner, Allison; Pierce, David; Chenhall, Richard; Schlichthorst, Marisa	Is Life Worth Living?: The Role of Masculinity in the Way Men Aged Over 80 Talk About Living, Dying, and Suicide	AMERICAN JOURNAL OF MENS HEALTH	14	5			10.1177/1557988320966540	2020-09-01	Excluded	Qualitative study
114	Otamendi, María Alejandra	Suicidios, femicidios-suicidios y armas de fuego en Argentina. La masculinidad hegemónica en debate	Revista de Ciencias Sociales	33	46	107	130	10.26489/rvs.v33i46.6	2020-06	Excluded	English language version not available
122	Knizek, Birthe Loa; Hjelmeland, Heidi	To die or not to die: a qualitative study of men's suicidality in Norway	BMC PSYCHIATRY	18				10.1186/s12888-018-1843-3	AUG 22 2018	Excluded	Qualitative study
123	Apesoa-Varano, Ester Carolina; Barker, Judith C.; Hinton, Ladson	If You Were Like Me, You Would Consider It Too: Suicide, Older Men, and Masculinity	SOCIETY AND MENTAL HEALTH	8	2	157	173	10.1177/2156869317725890	2018-07-01	Excluded	Qualitative study
124	McDermott, Ryon C.; Smith, Phillip N.; Borgogna, Nicholas; Booth, Nathan; Granato, Stephani; Sevig, Todd D.	College Students' Conformity to Masculine Role Norms and Help-Seeking Intentions for Suicidal Thoughts	PSYCHOLOGY OF MEN & MASCULINITY	19	3	340	351	10.1037/men0000107	2018-07-01	Excluded	No measure of suicidality
125	Rasmussen, Mette Lyberg; Haavind, Hanne; Dieserud, Gudrun	Young Men, Masculinities, and Suicide	ARCHIVES OF SUICIDE RESEARCH	22	2	327	343	10.1080/13811118.2017.1340855	1905-07-10	Excluded	Qualitative study
126	Starkey, Charlotte	Masculine Gender Role Adherence as a Predictor of Suicidal Behaviour	PROCEEDINGS OF THE INTERNATIONAL CONFERENCE ON GENDER RESEARCH (ICGR 2018)			541	546		1905-07-10	Excluded	Conference abstract of pilot data
127	Creighton, Genevieve; Oliffe, John; Ogrodniczuk, John; Frank, Blye	You've Gotta Be That Tough Crust Exterior Man: Depression and Suicide in Rural-Based Men	QUALITATIVE HEALTH RESEARCH	27	12	1882	1891	10.1177/1049732317718148	2017-10-01	Excluded	Qualitative study
128	Oliffe, John L.; Creighton, Genevieve; Robertson, Steve; Broom, Alex; Jenkins, Emily K.; Ogrodniczuk, John S.; Ferlatte, Olivier	Injury, Interiority, and Isolation in Men's Suicidality	AMERICAN JOURNAL OF MENS HEALTH	11	4	888	899	10.1177/1557988316679576	2017-07-01	Excluded	Qualitative study
129	Bantjes, Jason; Kagee, Ashraf; Meissner, Birte	Young men in post-apartheid South Africa talk about masculinity and suicide prevention	SOUTH AFRICAN JOURNAL OF PSYCHOLOGY	47	2	233	245	10.1177/0081246316665990	2017-06-01	Excluded	Qualitative study
130	Pirkis, Jane; Spittal, Matthew J.; Keogh, Louise; Mousaferiadis, Tass; Currier, Dianne	Masculinity and suicidal thinking	SOCIAL PSYCHIATRY AND PSYCHIATRIC EPIDEMIOLOGY	52	3	319	327	10.1007/s00127-016-1324-2	2017-03-01	Excluded	Doesn’t report analyses of relationship between suicidality and masculinity
131	Meissner, Birte; Bantjes, Jason; Kagee, Ashraf	I Would Rather Just Go Through With It Than Be Called a Wussy: An Exploration of How a Group of Young South African Men Think and Talk About Suicide	AMERICAN JOURNAL OF MENS HEALTH	10	4	338	348	10.1177/1557988314568183	2016-07-01	Excluded	Qualitative study
132	Green, Jonathan D.; Jakupcak, Matthew	Masculinity and Men's Self-Harm Behaviors: Implications for Non-Suicidal Self-Injury Disorder	PSYCHOLOGY OF MEN & MASCULINITY	17	2	147	155	10.1037/a0039691	2016-04-01	Excluded	No measure of suicidality
133	Lee, Soo-In	The Gender Difference in the Effects of Psychological Variables and Social Variables Impacting on Suicidal Ideation		17	4	67	103	10.20997/SR.17.4.3	1905-07-08	Excluded	English language version not available
134	Mae, Song Young; Lee, hyunok; 이수비; 최윤주	A Study on the employment status and Suicide from a Gender Perspective - Mediated effect of Gender roles awareness -	Journal of Critical Social Welfare	51		487	520		1905-07-08	Excluded	No access to article or contact details for authors
135	Yoo, Gye-Sook; 손현겸	The Effects of Future Orientation on Suicide Related Frustration of Interpersonal Needs among Female Undergraduate Students and the Moderating Effects of G ender Roles Attitudes	The Women's Studies	91	2	37	71		1905-07-08	Excluded	No access to article or contact details for authors
137	Bryant, Lia; Garnham, Bridget	The fallen hero: masculinity, shame and farmer suicide in Australia	GENDER PLACE AND CULTURE	22	1	67	82	10.1080/0966369X.2013.855628	JAN 2 2015	Excluded	Not an empirical quantitative study
139	Eisenwort, Brigitte; Till, Benedikt; Hinterbuchinger, Barbara; Niederkrotenthaler, Thomas	Sociable, Mentally Disturbed Women and Angry, Rejected Men: Cultural Scripts for the Suicidal Behavior of Women and Men in the Austrian Print Media	SEX ROLES	71	44689	246	260	10.1007/s11199-014-0395-3	2014-10-01	Excluded	No measure of masculinity or suicidality
140	Roy, Philippe; Tremblay, Gilles; Robertson, Steven	Help-seeking among Male Farmers: Connecting Masculinities and Mental Health	SOCIOLOGIA RURALIS	54	4	460	476	10.1111/soru.12045	2014-10-01	Excluded	Qualitative study
142	Adinkrah, Mensah	Better dead than dishonored: Masculinity and male suicidal behavior in contemporary Ghana	SOCIAL SCIENCE & MEDICINE	74	4	474	481	10.1016/j.socscimed.2010.10.011	2012-02-01	Excluded	No measure of masculinity
143	Braswell, Harold; Kushner, Howard I.	Suicide, social integration, and masculinity in the US military	SOCIAL SCIENCE & MEDICINE	74	4	530	536	10.1016/j.socscimed.2010.07.031	2012-02-01	Excluded	No measure of masculinity or suicidality
144	Cleary, Anne	Suicidal action, emotional expression, and the performance of masculinities	SOCIAL SCIENCE & MEDICINE	74	4	498	505	10.1016/j.socscimed.2011.08.002	2012-02-01	Excluded	Qualitative study
145	Ghaill, Mairtin Mac An; Haywood, Chris	Understanding boys': Thinking through boys, masculinity and suicide	SOCIAL SCIENCE & MEDICINE	74	4	482	489	10.1016/j.socscimed.2010.07.036	2012-02-01	Excluded	Qualitative study
147	Arsel, Cemil Onur; Batigun, Aysegul Durak	Suicide and Gender: An Investigation in terms of Gender Roles, Interpersonal Relationship Style, Social Support, and Hopelessness	TURK PSIKOLOJI DERGISI	26	68	1	13		2011-12-01	Excluded	Doesn’t examine suicidality in relation to masculinity
148	Burns, Shaun Michael; Mahalik, James R.	Suicide and Dominant Masculinity Norms Among Current and Former United States Military Servicemen	PROFESSIONAL PSYCHOLOGY-RESEARCH AND PRACTICE	42	5	347	353	10.1037/a0025163	2011-10-01	Excluded	No measure of masculinity or suicidality
149	Oliffe, John L.; Han, Christina S. E.; Ogrodniczuk, John S.; Phillips, J. Craig; Roy, Philippe	Suicide From the Perspectives of Older Men Who Experience Depression: A Gender Analysis	AMERICAN JOURNAL OF MENS HEALTH	5	5	444	454	10.1177/1557988311408410	2011-09-01	Excluded	Qualitative study
150	Mandal, Eugenia; Zalewska, Karolina	Psychological femininity and masculinity, self-appeal, attachment styles, coping styles and strategies of self-presentation among women with suicide attempts	PSYCHIATRIA POLSKA	44	3	329	339		MAY-JUN 2010	Excluded	No access to full article
151	Alston, Margaret; Kent, Jenny	The big dry: The link between rural masculinities and poor health outcomes for farming men	JOURNAL OF SOCIOLOGY	44	2	133	147	10.1177/1440783308089166	2008-06-01	Excluded	No measure of masculinity or suicidality
154	Friedman, MS; Koeske, GF; Silvestre, AJ; Korr, WS; Sites, EW	The impact of gender-role nonconforming behavior, bullying, and social support on suicidality among gay male youth	JOURNAL OF ADOLESCENT HEALTH	38	5	621	623	10.1016/j.jadohealth.2005.04.014	2006-05-01	Excluded	Measure of masculinity was a combination of parts of other measures and no evaluation of validity or reliability
155	Ryu, Eunjung; Ham, Mi-Young; Rye, Park Young; Moon, Seokwoo; Beom-Woo, Nam，; 서정석	Sex-role Identity in Adolescents and its Relation to Anxiety, Depression and Suicidal Ideation	Journal of Korean Academy of Psychiatric and Mental Health Nursing	15	2	136	143		1905-06-28	Excluded	No access to full article
156	Fitzpatrick, KK; Euton, SJ; Jones, JN; Schmidt, NB	Gender role, sexual orientation and suicide risk	JOURNAL OF AFFECTIVE DISORDERS	87	1	35	42	10.1016/j.jad.2005.02.020	2005-07-01	Excluded	Analysed interactions between gender and gender role. Contacted authors to request these results separated by gender but not available
157	Scourfield, J	Suicidal masculinities	SOCIOLOGICAL RESEARCH ONLINE	10	2				JUN 30 2005	Excluded	No measure of masculinity or suicidality
158	Pinhas, L; Weaver, H; Bryden, P; Ghabbour, N; Toner, B	Gender-role conflict and suicidal behaviour in adolescent girls	CANADIAN JOURNAL OF PSYCHIATRY-REVUE CANADIENNE DE PSYCHIATRIE	47	5	473	476	10.1177/070674370204700509	2002-06-01	Excluded	No measure of masculinity or suicidality
159	Ni Laoire, C	A matter of life and death? Men, masculinities and staying 'behind' in rural Ireland	SOCIOLOGIA RURALIS	41	2	220	+		2001-04-01	Excluded	No measure of masculinity or suicidality
161	AUSTIN, RL; BOLOGNA, M; DODGE, HH	SEX-ROLE CHANGE, ANOMIE AND FEMALE SUICIDE - A TEST OF ALTERNATIVE DURKHEIMIAN EXPLANATIONS	SUICIDE AND LIFE-THREATENING BEHAVIOR	22	2	197	225		SUM 1992	Excluded	Population level measures
162	River, Jo; Flood, Michael	Masculinities, emotions and men's suicide	SOCIOLOGY OF HEALTH & ILLNESS	43	4	910	927	10.1111/1467-9566.13257	2021-05-01	Excluded	Qualitative study
163	Bantjes, Jason; Mapaling, Curwyn	I'm Not Afraid of Dying Because I've Got Nothing to Lose: Young Men in South Africa Talk About Nonfatal Suicidal Behavior	AMERICAN JOURNAL OF MENS HEALTH	15	2			10.1177/1557988321996154	2021-03-01	Excluded	Qualitative study
164	Redondo-Sama, Gisela; Morla-Folch, Teresa; Burgues, Ana; Amador, Jelen; Magaraggia, Sveva	Create Solidarity Networks: Dialogs in Reddit to Overcome Depression and Suicidal Ideation among Males.	International journal of environmental research and public health	18	22			10.3390/ijerph182211927	2021 Nov 13	Excluded	Qualitative study
165	James, Haleigh A.; Chang, Alice Y.; Imhof, Reese L.; Sahoo, Aradhana; Montenegro, Monique M.; Imhof, Nicole R.; Gonzalez, Cesar A.; Lteif, Aida N.; Nippoldt, Todd B.; Davidge-Pitts, Caroline J.	A community-based study of demographics, medical and psychiatric conditions, and gender dysphoria/incongruence treatment in transgender/gender diverse individuals	BIOLOGY OF SEX DIFFERENCES	11	1			10.1186/s13293-020-00332-5	OCT 6 2020	Excluded	No measure of masculinity or suicidality
166	Hill, Amber L.; Miller, Elizabeth; Switzer, Galen E.; Yu, Lan; Heilman, Brian; Levtov, Ruti G.; Vlahovicova, Kristina; Espelage, Dorothy L.; Barker, Gary; Coulter, Robert W. S.	Harmful masculinities among younger men in three countries: Psychometric study of the Man Box Scale	PREVENTIVE MEDICINE	139				10.1016/j.ypmed.2020.106185	2020-10-01	Excluded	Doesn’t report analyses of relationship between suicidality and masculinity
167	Oliffe, John L.; Broom, Alex; Rossnagel, Emma; Kelly, Mary T.; Affleck, William; Rice, Simon M.	Help-seeking prior to male suicide: Bereaved men perspectives	SOCIAL SCIENCE & MEDICINE	261				10.1016/j.socscimed.2020.113173	2020-09-01	Excluded	Qualitative study
168	Herron, Rachel, V; Ahmadu, Mairo; Allan, Jonathan A.; Waddell, Candice M.; Roger, Kerstin	Talk about it: changing masculinities and mental health in rural places?	SOCIAL SCIENCE & MEDICINE	258				10.1016/j.socscimed.2020.113099	2020-08-01	Excluded	Qualitative study
170	Stiawa, Maja; Mueller-Stierlin, Annabel; Staiger, Tobias; Kilian, Reinhold; Becker, Thomas; Guendel, Harald; Beschoner, Petra; Grinschgl, Achim; Frasch, Karel; Schmauss, Max; Panzirsch, Maria; Mayer, Lea; Sittenberger, Elisa; Krumm, Silvia	Mental health professionals view about the impact of male gender for the treatment of men with depression-a qualitative study	BMC PSYCHIATRY	20	1			10.1186/s12888-020-02686-x	JUN 3 2020	Excluded	No measure of masculinity
171	Kennard, Beth; Moorehead, Alexandra; Stewart, Sunita; EI-Behadli, Ana; Mbroh, Hayden; Goga, Katia; Wildman, Rebecca; Michaels, Molly; Higashi, Robin T.	Adaptation of Group-Based Suicide Intervention for Latinx Youth in a Community Mental Health Center	JOURNAL OF CHILD AND FAMILY STUDIES	29	7	2058	2069	10.1007/s10826-020-01718-0	2020-07-01	Excluded	No measure of masculinity
172	MacMullin, Laura N.; Aitken, Madison; Nabbijohn, A. Natisha; VanderLaan, Doug P.	Self-Harm and Suicidality in Gender-Nonconforming Children: A Canadian Community-Based Parent-Report Study	PSYCHOLOGY OF SEXUAL ORIENTATION AND GENDER DIVERSITY	7	1	76	90	10.1037/sgd0000353	2020-03-01	Excluded	No measure of masculinity
173	Khan, Anisur Rahman; Ratele, Kopano; Arendse, Najuwa	Men's Reflections on Postsuicide Attempt Episode in Bangladesh	OMEGA-JOURNAL OF DEATH AND DYING	84	2	582	595	10.1177/0030222820904878	2021-12-01	Excluded	Qualitative study
174	Weiss, Alexander; Costa, Paul T., Jr.; Deary, Ian J.; Garside, Daniel B.; Stamler, Jeremiah	The MMPI Factor Scales and Risk of Death in Men During 45 Years of Follow-Up: The Western Electric Study	PSYCHOLOGY AND AGING	35	1	97	111	10.1037/pag0000421	2020-02-01	Excluded	No measure of suicidality
175	Baére, Felipe de; Zanello, Valeska	SUICÍDIO E MASCULINIDADES: UMA ANÁLISE POR MEIO DO GÊNERO E DAS SEXUALIDADES	Psicologia em Estudo	25		e44147	e44147	10.4025/psicolestud.v25i0.44147	1905-07-12	Excluded	Qualitative study
176	Nyundo, Azan; Manu, Adom; Regan, Mathilda; Ismail, Abbas; Chukwu, Angela; Dessie, Yadeta; Njau, Tasiana; Kaaya, Sylvia F.; Fawzi, Mary C. Smith	Factors associated with depressive symptoms and suicidal ideation and behaviours amongst sub-Saharan African adolescents aged 10-19 years: cross-sectional study	TROPICAL MEDICINE & INTERNATIONAL HEALTH	25	1	54	69	10.1111/tmi.13336	2020-01-01	Excluded	No measure of masculinity
177	Tryggvadottir, Elisa Drofn V.; Sigurdardottir, Sigrun; Halldorsdottir, Sigridur	'The self-destruction force is so strong': male survivors' experience of suicidal thoughts following sexual violence	SCANDINAVIAN JOURNAL OF CARING SCIENCES	33	4	995	1005	10.1111/scs.12698	2019-12-01	Excluded	Qualitative study
178	Schlichthorst, Marisa; King, Kylie; Reifels, Lennart; Phelps, Andrea; Pirkis, Jane	Using Social Media Networks to Engage Men in Conversations on Masculinity and Suicide: Content Analysis of Man Up Facebook Campaign Data	SOCIAL MEDIA + SOCIETY	5	4			10.1177/2056305119880019	2019-10-01	Excluded	Qualitative study
179	King, Kylie; Schlichthorst, Marisa; Turnure, Jackie; Phelps, Andrea; Spittal, Matthew J.; Pirkis, Jane	Evaluating the effectiveness of a website about masculinity and suicide to prompt help-seeking	HEALTH PROMOTION JOURNAL OF AUSTRALIA	30	3	381	389	10.1002/hpja.237	2019-09-01	Excluded	No measure of masculinity or suicidality
180	Schlichthorst, Marisa; King, Kylie; Turnure, Jackie; Phelps, Andrea; Pirkis, Jane	Engaging Australian men in masculinity and suicide - A concept test of social media materials and a website	HEALTH PROMOTION JOURNAL OF AUSTRALIA	30	3	390	401	10.1002/hpja.246	2019-09-01	Excluded	No measure of masculinity or suicidality
181	Pirkis, Jane; Schlichthorst, Marisa; King, Kylie; Lockley, Anne; Keogh, Louise; Reifels, Lennart; Spittal, Matthew J.; Phelps, Andrea	Looking for the 'active ingredients' in a men's mental health promotion intervention	ADVANCES IN MENTAL HEALTH	17	2	135	145	10.1080/18387357.2018.1526095	JUL 3 2019	Excluded	No measure of masculinity or suicidality
182	Emad, Yasaman; Hadianfard, Habib	Forecasting Suicide Based on Sexuality, Marital Status, Coping Strategies, Religious Orientation, and Depression Rate	IRANIAN JOURNAL OF PSYCHIATRY AND CLINICAL PSYCHOLOGY	25	2	178	192	10.32598/ijpcp.25.2.178	SUM 2019	Excluded	No measure of masculinity or suicidality
183	Jordan, Ana; Chandler, Amy	Crisis, what crisis? A feminist analysis of discourse on masculinities and suicide	JOURNAL OF GENDER STUDIES	28	4	462	474	10.1080/09589236.2018.1510306	MAY 19 2019	Excluded	No measure of masculinity or suicidality
184	Khan, Nasar; Naz, Arab; Khan, Waseem; Shahzad, Waqar; Gul, Ayesha	Gender and Suicide: an Exploration of Suicidality with Reference to Gender in Dir Lower, Khyber Pakhtunkhwa, Pakistan	SUICIDOLOGY ONLINE-SOL	10					MAY 12 2019	Excluded	Not an empirical quantitative study
185	Hattar-Pollara, Marianne	Barriers to Education of Syrian Refugee Girls in Jordan: Gender-Based Threats and Challenges	JOURNAL OF NURSING SCHOLARSHIP	51	3	241	251	10.1111/jnu.12480	2019-05-01	Excluded	No measure of masculinity or suicidality
186	jihoon, Kim，; Kim, KyoungHo	Influence of Constructive Factors of Predictive Variables Related to Suicidal Ideation	The Journal of the Korea Contents Association	19	1	634	647	10.5392/JKCA.2019.19.01.634	1905-07-11	Excluded	English language version not available
187	Monteith, Lindsey L.; Brownstone, Lisa M.; Gerber, Holly R.; Soberay, Kelly A.; Bahraini, Nazanin H.	Understanding Suicidal Self-Directed Violence Among Men Exposed to Military Sexual Trauma: An Ecological Framework	PSYCHOLOGY OF MEN & MASCULINITY	20	1	23	35	10.1037/men0000141	2019-01-01	Excluded	Qualitative study
188	Lowry, Richard; Johns, Michelle M.; Gordon, Allegra R.; Austin, S. Bryn; Robin, Leah E.; Kann, Laura K.	Nonconforming Gender Expression and Associated Mental Distress and Substance Use Among High School Students	JAMA PEDIATRICS	172	11	1020	1028	10.1001/jamapediatrics.2018.2140	2018-11-01	Excluded	No measure of masculinity
189	Milner, Allison; Kavanagh, Anne; King, Tania; Currier, Dianne	The Influence of Masculine Norms and Occupational Factors on Mental Health: Evidence From the Baseline of the Australian Longitudinal Study on Male Health	AMERICAN JOURNAL OF MENS HEALTH	12	4	696	705	10.1177/1557988317752607	2018-07-01	Excluded	No measure of suicidality
190	Kunde, Lisa; Kolves, Kairi; Kelly, Brian; Reddy, Prasuna; de Leo, Diego	The Masks We Wear: A Qualitative Study of Suicide in Australian Farmers	JOURNAL OF RURAL HEALTH	34	3	254	262	10.1111/jrh.12290	SUM 2018	Excluded	Qualitative study
191	Robertson, Steve; Gough, Brendan; Hanna, Esmee; Raine, Gary; Robinson, Mark; Seims, Amanda; White, Alan	Successful mental health promotion with men: the evidence from 'tacit knowledge'	HEALTH PROMOTION INTERNATIONAL	33	2	334	344	10.1093/heapro/daw067	2018-04-01	Excluded	No measure of masculinity
192	Grace, Billy; Richardson, Noel; Carroll, Paula	. . . If You're Not Part of the Institution You Fall by the Wayside: Service Providers' Perspectives on Moving Young Men From Disconnection and Isolation to Connection and Belonging	AMERICAN JOURNAL OF MENS HEALTH	12	2	252	264	10.1177/1557988316634088	2018-03-01	Excluded	No measure of masculinity or suicidality
193	House, Jennifer; Marasli, Pinar; Lister, Matthew; Brown, June S. L.	Male views on help-seeking for depression: A Q methodology study	PSYCHOLOGY AND PSYCHOTHERAPY-THEORY RESEARCH AND PRACTICE	91	1	117	140	10.1111/papt.12144	2018-03-01	Excluded	No measure of suicidality
194	Erentzen, Caroline; Quinlan, Joshua A.; Mar, Raymond A.	SOMETIMES YOU NEED MORE THAN A WINGMAN: MASCULINITY, FEMININITY, AND THE ROLE OF HUMOR IN MEN'S MENTAL HEALTH HELP-SEEKING CAMPAIGNS	JOURNAL OF SOCIAL AND CLINICAL PSYCHOLOGY	37	2	128	157	10.1521/jscp.2018.37.2.128	2018-02-01	Excluded	No measure of suicidality
195	Keohane, Aisling; Richardson, Noel	Negotiating Gender Norms to Support Men in Psychological Distress	AMERICAN JOURNAL OF MENS HEALTH	12	1	160	171	10.1177/1557988317733093	2018-01-01	Excluded	Qualitative study
196	Santos, Welson Barbosa; Dinis, Nilson Fernandes	Violência e risco de suicídio na contrução das masculinidades adolescentes	Cadernos Pagu		52	e185218	e185218	10.1590/18094449201800520018	1905-07-10	Excluded	Qualitative study
197	Schlichthorst, Marisa; King, Kylie; Turnure, Jackie; Sukunesan, Suku; Phelps, Andrea; Pirkis, Jane	Influencing the Conversation About Masculinity and Suicide: Evaluation of the Man Up Multimedia Campaign Using Twitter Data	JMIR MENTAL HEALTH	5	1			10.2196/mental.9120	JAN-MAR 2018	Excluded	No measure of masculinity or suicidality
198	Creighton, Genevieve M.; Oliffe, John L.; Lohan, Maria; Ogrodniczuk, John S.; Palm, Emma	Things I did not know: Retrospectives on a Canadian rural male youth suicide using an instrumental photovoice case study	HEALTH	21	6	616	632	10.1177/1363459316638542	2017-11-01	Excluded	Qualitative study
199	Park, Gum Ryeong; Park, Eun-Ja; Jun, Jina; Kim, Nam-Soon	Association between intimate partner violence and mental health among Korean married women	PUBLIC HEALTH	152		86	94	10.1016/j.puhe.2017.07.023	2017-11-01	Excluded	Doesn’t examine suicidality in relation to masculinity
200	Roy, Philippe; Tremblay, Gilles; Robertson, Steven; Houle, Janie	Do it All by Myself: A Salutogenic Approach of Masculine Health Practice Among Farming Men Coping With Stress	AMERICAN JOURNAL OF MENS HEALTH	11	5	1536	1546	10.1177/1557988315619677	2017-09-01	Excluded	Qualitative study
202	Lee, Soo-In; Jeong, Jinyoung	Gender Differences in the Effects of Physical and Emotional Abuse in Childhood on Suicidal Ideation in Adulthood Focusing on Mediating Effects of Depression	Korean Regional Sociology	18	2	199	235		1905-07-09	Excluded	No measure of masculinity or suicidality
203	Pavlova, Tatiana S.; Kholmogorova, Alla B.	Psychological factors of social anxiety in Russian adolescents	PSYCHOLOGY IN RUSSIA-STATE OF THE ART	10	2	179	191	10.11621/pir.2017.0212	1905-07-09	Excluded	Doesn’t examine suicidality in relation to masculinity
204	Sterling, A. Graham; Bakalar, Jennifer L.; Perera, Kanchana U.; DeYoung, Kathryn A.; Harrington-LaMorie, Jill; Haigney, Diana; Ghahramanlou-Holloway, Marjan	Perspectives of Suicide Bereaved Individuals on Military Suicide Decedents' Life Stressors and Male Gender Role Stress	ARCHIVES OF SUICIDE RESEARCH	21	1	155	168	10.1080/13811118.2016.1166087	1905-07-09	Excluded	Doesn’t examine suicidality in relation to masculinity
205	Rafi Bazrafshan, Mohammad; Sharif, Farkhondeh; Molazem, Zahra; Mani, Arash	The Effect of Paternal Addiction on Adolescent Suicide Attempts: A Qualitative Study.	International journal of high risk behaviors & addiction	5	3	e22588	e22588		2016-Sep	Excluded	No measure of masculinity
206	Zaheer, Juveria; Shera, Wes; Tsang, A. Ka Tat; Law, Samuel; Fung, Wai Lun Alan; Eynan, Rahel; Lam, June; Zheng, Xiaoqian; Pozi, Liu; Links, Paul S.	I just couldn't step out of the circle. I was trapped: Patterns of endurance and distress in Chinese-Canadian women with a history of suicidal behaviour	SOCIAL SCIENCE & MEDICINE	160		43	53	10.1016/j.socscimed.2016.05.016	2016-07-01	Excluded	No measure of masculinity
207	Mallon, Sharon; Galway, Karen; Hughes, Lynette; Rondon-Sulbaran, Janeet; Leavey, Gerard	An exploration of integrated data on the social dynamics of suicide among women	SOCIOLOGY OF HEALTH & ILLNESS	38	4	662	675	10.1111/1467-9566.12399	2016-05-01	Excluded	No measure of masculinity
208	Fogarty, Andrea S.; Proudfoot, Judy; Whittle, Erin L.; Player, Michael J.; Christensen, Helen; Hadzi-Pavlovic, Dusan; Wilhelm, Kay	Men's use of positive strategies for preventing and managing depression: A qualitative investigation	JOURNAL OF AFFECTIVE DISORDERS	188		179	187	10.1016/j.jad.2015.08.070	DEC 1 2015	Excluded	Qualitative study
209	Sattar, Fiaz Ahmed; Bondade, Swapna; Kumar, Kiran K.	CLINICAL PROFILE OF FEMALE SUICIDE ATTEMPTERS - A HOSPITAL BASED STUDY	JOURNAL OF EVOLUTION OF MEDICAL AND DENTAL SCIENCES-JEMDS	4	92	15741	15745	10.14260/jemds/2015/2273	NOV 16 2015	Excluded	Qualitative study
210	Pina-Watson, Brandy; Dornhecker, Marianela; Salinas, Samantha R.	The Impact of Bicultural Stress on Mexican American Adolescents' Depressive Symptoms and Suicidal Ideation: Gender Matters	HISPANIC JOURNAL OF BEHAVIORAL SCIENCES	37	3	342	364	10.1177/0739986315586788	2015-08-01	Excluded	Qualitative study
211	Thomas, Alvin; Hammond, Wizdom Powell; Kohn-Wood, Laura P.	Chill, Be Cool Man: African American Men, Identity, Coping, and Aggressive Ideation	CULTURAL DIVERSITY & ETHNIC MINORITY PSYCHOLOGY	21	3	369	379	10.1037/a0037545	2015-07-01	Excluded	No measure of masculinity or suicidality
212	Quintanilla Montoya, Roque; Miguel Sanchez-Loyo, Luis; Correa-Marquez, Paola; Luna-Flores, Fernando	Acceptance of Homosexuality and Homophobia Associated with Suicidal Behavior among Homosexual Men	MCS-MASCULINITIES AND SOCIAL CHANGE	4	1	1	25	10.4471/MCS.2015.58	2015-02-01	Excluded	No measure of suicidality
213	Harland, Ken; McCready, Sam	Rough Justice: Considerations on the Role of Violence, Masculinity, and the Alienation of Young Men in Communities and Peacebuilding Processes in Northern Ireland	YOUTH JUSTICE-AN INTERNATIONAL JOURNAL	14	3	269	283	10.1177/1473225414549696	2014-12-01	Excluded	No measure of suicidality
214	Alanko, Katarina	Well-Being of LGBTIQ Youth 2013	Finnish Social Science Data Archive						2021-10-11	Excluded	No measure of masculinity
215	Zhang, Jie; Zhao, Sibo	Effects of value strains on psychopathology of Chinese rural youths	ASIAN JOURNAL OF PSYCHIATRY	6	6	510	514	10.1016/j.ajp.2013.06.007	2013-12-01	Excluded	Analysis not at level of individual
216	de Souza Minayo, Maria Cecilia; Meneghel, Stela Nazareth; Cavalcante, Fatima Goncalves	Suicide of elderly men in Brazil	CIENCIA & SAUDE COLETIVA	17	10	2665	2674		2012-10-01	Excluded	Qualitative study
217	Nemeth, Julianna M.; Bonomi, Amy E.; Lee, Meghan A.; Ludwin, Jennifer M.	Sexual Infidelity as Trigger for Intimate Partner Violence	JOURNAL OF WOMENS HEALTH	21	9	942	949	10.1089/jwh.2011.3328	2012-09-01	Excluded	Doesn’t examine suicidality in relation to masculinity
218	Meneghel, Stela Nazareth; Duran Gutierrez, Denise Machado; da Silva, Raimunda Magalhaes; Grubits, Sonia; Hesler, Lilian Zielke; Ceccon, Roger Flores	Suicide in the elderly from a gender perspective	CIENCIA & SAUDE COLETIVA	17	8	1983	1992	10.1590/S1413-81232012000800009	2012-08-01	Excluded	Qualitative study
219	Alston, Margaret	Rural male suicide in Australia	SOCIAL SCIENCE & MEDICINE	74	4	515	522	10.1016/j.socscimed.2010.04.036	2012-02-01	Excluded	No measure of masculinity or suicidality
220	Oliffe, John L.; Ogrodniczuk, John S.; Bottorff, Joan L.; Johnson, Joy L.; Hoyak, Kristy	You feel like you can't live anymore: Suicide from the perspectives of Canadian men who experience depression	SOCIAL SCIENCE & MEDICINE	74	4	506	514	10.1016/j.socscimed.2010.03.057	2012-02-01	Excluded	Qualitative study
221	Russell, Stephen T.; Toomey, Russell B.	Men's sexual orientation and suicide: Evidence for US adolescent-specific risk	SOCIAL SCIENCE & MEDICINE	74	4	523	529	10.1016/j.socscimed.2010.07.038	2012-02-01	Excluded	No measure of masculinity
222	Kizza, Dorothy; Knizek, Birthe Loa; Kinyanda, Eugene; Hjelmeland, Heidi	An escape from agony: A qualitative psychological autopsy study of women's suicide in a post-conflict Northern Uganda	INTERNATIONAL JOURNAL OF QUALITATIVE STUDIES ON HEALTH AND WELL-BEING	7				10.3402/qhw.v7i0.18463	1905-07-04	Excluded	Qualitative study
223	이현정		The Journal of Korean Studies	40		187	227		1905-07-04	Excluded	No access to article or contact details for authors
224	Osterman, Lindsey L.; Brown, Ryan P.	Culture of Honor and Violence Against the Self	PERSONALITY AND SOCIAL PSYCHOLOGY BULLETIN	37	12	1611	1623	10.1177/0146167211418529	2011-12-01	Excluded	Population level measures
225	Wide, Jennifer; Mok, Hiram; McKenna, Mario; Ogrodniczuk, John S.	Effect of gender socialization on the presentation of depression among men A pilot study	CANADIAN FAMILY PHYSICIAN	57	2	E74	E78		2011-02-01	Excluded	No measure of suicidality
226	Gaskill, Aviva; Foley, Frederick W.; Kolzet, Julie; Picone, Mary Ann	Suicidal thinking in multiple sclerosis	DISABILITY AND REHABILITATION	33	17-18	1528	1536	10.3109/09638288.2010.533813	1905-07-03	Excluded	Qualitative study
227	Moeller-Leimkuehler, Anne Maria; Yuecel, Mete	Male depression in females?	JOURNAL OF AFFECTIVE DISORDERS	121	44563	22	29	10.1016/j.jad.2009.05.007	2010-02-01	Excluded	No measure of suicidality
228	Ploederl, Martin; Fartacek, Reinhold	Childhood Gender Nonconformity and Harassment as Predictors of Suicidality among Gay, Lesbian, Bisexual, and Heterosexual Austrians	ARCHIVES OF SEXUAL BEHAVIOR	38	3	400	410	10.1007/s10508-007-9244-6	2009-06-01	Excluded	No measure of masculinity
229	Mansdotter, A.; Lundin, A.; Falkstedt, D.; Hemmingsson, T.	The association between masculinity rank and mortality patterns: a prospective study based on the Swedish 1969 conscript cohort	JOURNAL OF EPIDEMIOLOGY AND COMMUNITY HEALTH	63	5	408	413	10.1136/jech.2008.082628	2009-05-01	Excluded	No measure of masculinity; insufficient statistical information available
231	Scourfield, Jonathan; Jacob, Nina; Smalley, Nina; Prior, Lindsay; Greenland, Katy	Young people's gendered interpretations of suicide and attempted suicide	CHILD & FAMILY SOCIAL WORK	12	3	248	257	10.1111/j.1365-2206.2007.00498.x	2007-08-01	Excluded	No measure of masculinity or suicidality
232	Emslie, C; Ridge, D; Ziebland, S; Hunt, K	Men's accounts of depression: Reconstructing or resisting hegemonic masculinity?	SOCIAL SCIENCE & MEDICINE	62	9	2246	2257	10.1016/j.socscimed.2005.10.017	2006-05-01	Excluded	Qualitative study
233	van Bergen, Diana D.; Smit, Johannes H.; Kerkhof, Ad J. F. M.; Saharso, Sawitri	Gender and cultural patterns of suicidal behavior - Young Hindustani immigrant women in the Netherlands	CRISIS-THE JOURNAL OF CRISIS INTERVENTION AND SUICIDE PREVENTION	27	4	181	188	10.1027/0227-5910.27.4.181	1905-06-28	Excluded	No measure of masculinity or suicidality
234	Shin, Dong-Joon	Boys and Girls Who Want to Be a Gang Members: An Analysis of the Factors Influencing Adolescents' Intention to Join Gangs	Korean Journal of Social Issues	6	1	181	220		1905-06-27	Excluded	No measure of masculinity or suicidality
235	Mondragon, L; Monroy, Z; Medina-Mora, ME; Borges, G	Life events, depression, alcohol consumption and suicide ideation in emergency rooms: A gender approach	REVISTA MEXICANA DE PSICOLOGIA	20	2	225	235		2003-12-01	Excluded	No measure of masculinity
236	Moller-Leimkuhler, AM	The gender gap in suicide and premature death or: why are men so vulnerable?	EUROPEAN ARCHIVES OF PSYCHIATRY AND CLINICAL NEUROSCIENCE	253	1	1	8	10.1007/s00406-003-0397-6	2003-02-01	Excluded	No measure of masculinity or suicidality
237	Wichstrom, L; Hegna, K	Sexual orientation and suicide attempt: A longitudinal study of the general Norwegian adolescent population	JOURNAL OF ABNORMAL PSYCHOLOGY	112	1	144	151	10.1037/0021-843X.112.1.144	2003-02-01	Excluded	No measure of masculinity
238	McQueen, C; Henwood, K	Young men in 'crisis': attending to the language of teenage boys' distress	SOCIAL SCIENCE & MEDICINE	55	9	1493	1509	10.1016/S0277-9536(01)00186-1	2002-11-01	Excluded	Qualitative study
240	Catipovic, V; Novalic, D	[Ratio between suicides and attempted suicides in the area of the Bjelovar-Bilogora District].	Lijecnicki vjesnik	123	44687	111	6		2001 May-Jun	Excluded	No measure of masculinity
241	Zhang, J	Gender differences in athletic performance and their implications in gender ratios of suicide: A comparison between the USA and China	OMEGA-JOURNAL OF DEATH AND DYING	41	2	117	123	10.2190/K1K2-MUW6-9YGG-PVBK	1905-06-22	Excluded	No measure of suicidality
242	Lester, D	Locus of control and suicidality	PERCEPTUAL AND MOTOR SKILLS	89	3	1042	1042	10.2466/PMS.89.7.1042-1042	1999-12-01	Excluded	Insufficient statistical information
243	Novins, DK; Beals, J; Roberts, RE; Manson, SM	Factors associated with suicide ideation among American Indian adolescents: Does culture matter?	SUICIDE AND LIFE-THREATENING BEHAVIOR	29	4	332	346		WIN 1999	Excluded	No measure of masculinity
244	Grant, BF; Hasin, DS	Suicidal ideation among the United States drinking population: Results from the National Longitudinal Alcohol Epidemiologic Survey	JOURNAL OF STUDIES ON ALCOHOL	60	3	422	429	10.15288/jsa.1999.60.422	1999-05-01	Excluded	No measure of masculinity
245	Langhinrichsen-Rohling, J; Lewinsohn, P; Rohde, P; Seeley, J; Monson, CM; Meyer, KA; Langford, R	Gender differences in the suicide-related behaviors of adolescents and young adults	SEX ROLES	39	44877	839	854	10.1023/A:1018824621193	1998-12-01	Excluded	No measure of masculinity or suicidality
246	Kim, Y; Grant, D	Immigration patterns, social support, and adaptation among Korean immigrant women and Korean American women.	Cultural diversity and mental health	3	4	235	45	10.1037/1099-9809.3.4.235	1905-06-19	Excluded	No measure of masculinity or suicidality
247	Hjelmeland, H; Bjerke, T	Parasuicide in the county of Sor-Trondelag Norway - General epidemiology and psychological factors	SOCIAL PSYCHIATRY AND PSYCHIATRIC EPIDEMIOLOGY	31	5	272	283		1996-09-01	Excluded	No measure of masculinity
248	ROSSOW, I	SUICIDE, ALCOHOL, AND DIVORCE - ASPECTS OF GENDER AND FAMILY INTEGRATION	ADDICTION	88	12	1659	1665	10.1111/j.1360-0443.1993.tb02041.x	1993-12-01	Excluded	No measure of masculinity
249	Koc, I; Albayrak, F	[Suicide in Turkey].	Nufusbilim dergisi	15		55	68		1905-06-15	Excluded	No measure of masculinity
250	Malkin, M. J.; Howe, C. Z.; Rey, P. del	Psychological disability and leisure dysfunction of female suicidal psychiatric clients.	Therapeutic Recreation Journal	23	1	36	46		1905-06-11	Excluded	No measure of masculinity
251	Malkin, M. J.	Leisure attitudes of suicidal female psychiatric clients.	Dissertation Abstracts International, A (Humanities and Social Sciences)	48	2	p.480	p.480		1905-06-09	Excluded	No measure of masculinity
252	Edwards, Paul; van de Mortel, Thea; Stevens, John	Perceptions of anger and aggression in rural adolescent Australian males	INTERNATIONAL JOURNAL OF MENTAL HEALTH NURSING	28	1	162	170	10.1111/inm.12513	2019-02-01	Excluded	Conference abstract of pilot data
253	Turban, Jack L.; Keuroghlian, Alex S.	Dynamic Gender Presentations: Understanding Transition and De-Transition Among Transgender Youth	JOURNAL OF THE AMERICAN ACADEMY OF CHILD AND ADOLESCENT PSYCHIATRY	57	7	451	453	10.1016/j.jaac.2018.03.016	2018-07-01	Excluded	No access to article or contact details for authors
